# Supplementary material for: Retinal Protection of New Nutraceutical Formulation
Source: Pharmaceutics. 2025 Jan 7;17(1):73. doi: 10.3390/pharmaceutics17010073 (PMC11769253; doi:10.3390/pharmaceutics17010073)
Supplement: Supplementary file 1 [file pharmaceutics-17-00073-s001.zip]

Archive with 1 entries (1 files):
- pharmaceutics-3363543-supplementary.pdf
